# Supplementary material for: Plesiomonas shigelloides Bacteremia: A Scoping Review of Epidemiology, Clinical Characteristics, Outcomes, and Implications of Antimicrobial Stewardship
Source: Pathogens. 2026 Jan 22;15(1):123. doi: 10.3390/pathogens15010123 (PMC12845026; doi:10.3390/pathogens15010123)
Supplement: Supplementary file 1 [file pathogens-15-00123-s001.zip]

Archive with 2 entries (2 files):
- PRISMA-ScR for Plesiomonas shigelloides bacteremia - updated.pdf
- Table S2 Searching Strategy for Plesiomonas Bloodstream Infections - updated.pdf
